# Supplementary material for: Targeting Matrix Metalloproteinase-9 to Alleviate T Cell Exhaustion and Improve Sepsis Prognosis
Source: Research (Wash D C). 2025 Nov 25;8:0996. doi: 10.34133/research.0996 (PMC12645450; doi:10.34133/research.0996)
Supplement: Supplementary 1 — Figs. S1 to S4 Tables S1 to S6 [file research.0996.f1.zip]

Archive with 7 entries (7 files):
- Table S1.xlsx
- Table S2.xlsx
- Table S3.xlsx
- Table S4.xlsx
- Table S5.xlsx
- Table S6.xlsx
- Supplementay Materials.docx
