# Supplementary material for: Targeting Matrix Metalloproteinase-9 to Alleviate T Cell Exhaustion and Improve Sepsis Prognosis
Source: Research (Wash D C). 2025 Nov 25;8:0996. doi: 10.34133/research.0996 (PMC12645450; doi:10.34133/research.0996)
Supplement: Supplementary 1 — Figs. S1 to S4 Tables S1 to S6 [file research.0996.f1.zip › Table S1.xlsx]

## Sheet: Sheet1
Table S1 Clinical sample information for proteomics
Age	Gender	Protopathy	invasive operations	Blood culture	SOFA score
55	Male	Upper gastrointestinal hemorrhage	TIPS	Escherichia coli	4
74	Female	Sanguineous apoplexy	Craniotomy for hematoma resection	Klebsiella pneumoniae	4
78	Male	Gallstone	ERCP	Escherichia coli	5
23	Male	Pancreatitis	ERCP	Klebsiella pneumoniae	4
67	Female	Gallstones	ERCP	Klebsiella pneumoniae	5
25	Female	Pancreatitis	ERCP	Enterococcus faecium	5
73	Male	Acute cerebral infarction	Standard trauma craniotomy	Staphylococcus aureus	3
47	Male	Choledocholithiasis	ERCP	Staphylococcus aureus	3
