# Supplementary material for: Targeting Matrix Metalloproteinase-9 to Alleviate T Cell Exhaustion and Improve Sepsis Prognosis
Source: Research (Wash D C). 2025 Nov 25;8:0996. doi: 10.34133/research.0996 (PMC12645450; doi:10.34133/research.0996)
Supplement: Supplementary 1 — Figs. S1 to S4 Tables S1 to S6 [file research.0996.f1.zip › Table S2.xlsx]

## Sheet: Sheet1
Table S2 Baseline clinical data
Characteristics	control	sepsis	P value
n	50	50
Age, mean ± sd	57.56 ± 11.791	61.46 ± 12.173	0.107
sex, n (%)			0.086
female	12 (12%)	20 (20%)
male	38 (38%)	30 (30%)
WBC, median (IQR)	6.045 (4.7225, 6.855)	9.7 (7.1, 15.45)	< 0.001
N%, median (IQR)	62.905 (55.377, 72.12)	91.7 (88.7, 95.325)	< 0.001
L%, median (IQR)	25.885 (17.538, 32.275)	3.735 (2.2, 7)	< 0.001
N, median (IQR)	3.675 (2.6175, 4.795)	8.9 (6.25, 13.775)	< 0.001
L, median (IQR)	1.46 (1.08, 1.76)	0.425 (0.2, 0.6)	< 0.001
CD4+T, mean ± SD	568.22 ± 171.5	272.4 ± 132.64	< 0.001
CD8+T, median (IQR)	289 (164.75, 493.25)	320.5 (145.75, 422)	0.842
SOFA score, mean ± SD	/	4.04 ± 0.80711	/
