# Supplementary material for: Targeting Matrix Metalloproteinase-9 to Alleviate T Cell Exhaustion and Improve Sepsis Prognosis
Source: Research (Wash D C). 2025 Nov 25;8:0996. doi: 10.34133/research.0996 (PMC12645450; doi:10.34133/research.0996)
Supplement: Supplementary 1 — Figs. S1 to S4 Tables S1 to S6 [file research.0996.f1.zip › Table S3.xlsx]

## Sheet: Sheet1
Table S3 Information of clinical validation cohort
Group	No.	Sex	Age	Primary disease	Bacteria	Blood pressure(mm/Hg)	Bla(mmol/L)	SOFA score
healthy	1	male	30	/	/
	2	male	59	/	/
	3	female	75	/	/
	4	male	66	/	/
	5	male	61	/	/
	6	female	62	/	/
	7	female	34	/	/
	8	female	58	/	/
	9	male	68	/	/
	10	female	62	/	/
bacteremia	2407241	male	61	Pneumonia	E.coli
	2414655	male	23	Pneumonia	Kpn
	2116302	female	75	Pneumonia	Sau
	2163502	male	32	CRF	E.coli
	2415367	male	48	CRF	Pae
	2411064	female	66	Cerebral hemorrhage	E.coli
	2416364	male	58	Cerebral hemorrhage	Aba
	2415871	male	65	Cerebral infarction	Sau
	2402080	female	66	Choledocholithiasis	E.coli
	2402080	female	66	Choledocholithiasis	E.coli
sepsis	2391938	female	75	Pneumonia	Pae			2
	2396760	male	32	Pneumonia	Aba			2
	2408884	female	65	Choledocholithiasis	Kpn			3
	2395993	male	62	Cerebral hemorrhage	Sau			3
	2406489	female	64	Cerebral infarction	E.coli			4
	2408462	male	36	CRF	Sau			3
	2393949	male	56	CRF	Kpn			2
	2408026	male	70	Choledocholithiasis	E.coli			2
	2399250	male	63	Cerebral hemorrhage	E.coli			3
	2401594	female	59	Pneumonia	Kpn			3
Septic shock	24025116	male	42	Pneumonia	Kpn	86/50	10.5	5
	24031968	female	64	Cerebral hemorrhage	Pae	85/55	18.6	6
	23951977	male	69	CRF	E.coli	70/50	8.9	6
	24041665	male	44	Multiple trauma	Sau	85/50	12.2	8
	24045319	female	71	Cerebral hemorrhage	Pae	90/50	16.5	5
	24076199	female	60	Pneumonia	Kpn	80/45	20.8	6
	24074163	male	49	Pneumonia	Sau	75/45	13.3	5
	24064426	female	55	CRF	E.coli	80/50	10.8	5
	24021973	male	52	Choledocholithiasis	E.coli	70/40	11.6	6
	24034627	female	48	Empyrosis	Pae	75/40	17.7	5
