# Supplementary material for: Targeting Matrix Metalloproteinase-9 to Alleviate T Cell Exhaustion and Improve Sepsis Prognosis
Source: Research (Wash D C). 2025 Nov 25;8:0996. doi: 10.34133/research.0996 (PMC12645450; doi:10.34133/research.0996)
Supplement: Supplementary 1 — Figs. S1 to S4 Tables S1 to S6 [file research.0996.f1.zip › Table S4.xlsx]

## Sheet: Sheet1
Table S4 Antibodies and recombinant protein
Western blot
Antibody	Cat.	Manufacturer
ZAP70 Rabbit mAb	3165	Cell Signaling Technology
Phospho-ZAP70 Rabbit mAb	2717	Cell Signaling Technology
Lair-1 Rabbit mAb	60061	Cell Signaling Technology
NFAT1 Rabbit mAb	5861	Cell Signaling Technology
GAPDH Rabbit mAb	5174	Cell Signaling Technology
Horseradish peroxidase-labeled goat anti-rabbit	ASS1009	Abgent
Flow cytometry
Antibody/Reagent	Cat.	Manufacturer
APC-Cy7 Hamster Anti-Mouse CD3e	557596	Becton, Dickinson and Company
FITC Rat Anti-Mouse CD4	557307	Becton, Dickinson and Company
PerCP-Cy5.5 Rat Anti-Mouse CD8a	551162	Becton, Dickinson and Company
PE-Cy7 Rat Anti-human IL-2	560707	Becton, Dickinson and Company
PE-Cy7 Rat Anti-human IFN-γ	561040	Becton, Dickinson and Company
PE-Cy7 Mouse Anti-human PD-1	561272	Becton, Dickinson and Company
FITC Mouse Anti-human CD4	550628	Becton, Dickinson and Company
APC Hamster Anti-human CD3e	561828	Becton, Dickinson and Company
PerCP-Cy5.5 Mouse Anti-human CD45	564106	Becton, Dickinson and Company
Annexin V-FITC Apoptosis Detection Kit	C1062S	Beyotime
Immunofluorescence
Antibody/Reagent	Cat.	Manufacturer
Anti-rabbit Alexa Fluor 488	A27034	Themo Fisher
Anti-rabbit Alexa Fluor 594	A11012	Themo Fisher
DAPI	C1005	Beyotime
Phalloidin-iFluor 594	ab176757	Abcam
Recombinant protein
Recombinant protein	Cat.	Manufacturer
MMP9	C171	NovoProtein
IL-1β	CG93	NovoProtein
SAA1	C633	NovoProtein
SAA2	CR50	NovoProtein
Lipocalin-2	HY-P71156	MCE
Lactoferrin	HY-P74790	MCE
PHOX2B	P0795	FineTest
IL-1RA	HY-P7029	MCE
