# Supplementary material for: Targeting Matrix Metalloproteinase-9 to Alleviate T Cell Exhaustion and Improve Sepsis Prognosis
Source: Research (Wash D C). 2025 Nov 25;8:0996. doi: 10.34133/research.0996 (PMC12645450; doi:10.34133/research.0996)
Supplement: Supplementary 1 — Figs. S1 to S4 Tables S1 to S6 [file research.0996.f1.zip › Table S5.xlsx]

## Sheet: Sheet1
Table S5 Primers and si-RNA sequences
Name	Sequence
GAPDH-Human-F	5’- GCACCGTCAAGGCTGAGAAC-3’
GAPDH-Human-R	5’-TGGTGAAGACGCCAGTGGA-3’
MMP9-Human-F	5’- AGTCCACCCTTGTGCTCTTCCC-3’
MMP9-Human-R	5’- TCTCTGCCACCCGAGTGTAACC-3’
IL-1β-Human-F	5’-CAGAAGTACCTGAGCTCGCC-3’
IL-1β-Human-R	5’-TGAAGCCCTTGCTGTAGTGG-3’
IL-2-Human-F	5’-CCCAAACTCACCAGGATGCTCAC-3’
IL-2-Human-R	5’-GCACTTCCTCCAGAGGTTTGAGTTC-3’
IL-6-Human-F	5’-TGGTGTTGCCTGCTGCCTTC-3’
IL-6-Human-R	5’-GCTGAGATGCCGTCGAGGATG-3’
TNF-α-Human-F	5’-CCTCATCTACTCCCAGGTCCTCTTC-3’
TNF-α-Human-R	5’-TCTGGTAGGAGACGGCGATGC-3’
Lair-1 siRNA (sense)	5’-GCAGACAAGGCCACAGUCATT-3’
Lair-1 siRNA(anti-sense)	5’-UGACUGUGGCCUUGUCUGCTT-3’
scrambled siRNA (sense)	5′-UUCUCCGAACGUGUCACGUTT-3′
scrambled siRNA(anti-sense)	5′-ACGUGACACGUUCGGAGAATT-3′
