# Supplementary material for: Targeting Matrix Metalloproteinase-9 to Alleviate T Cell Exhaustion and Improve Sepsis Prognosis
Source: Research (Wash D C). 2025 Nov 25;8:0996. doi: 10.34133/research.0996 (PMC12645450; doi:10.34133/research.0996)
Supplement: Supplementary 1 — Figs. S1 to S4 Tables S1 to S6 [file research.0996.f1.zip › Table S6.xlsx]

## Sheet: Sheet1
Table S6 GSEA Analysis
ID	Description	setSize	enrichmentScore	NES	pvalue	p.adjust	qvalue	rank	leading_edge	core_enrichment	cluster
GO:0050852	T cell receptor signaling pathway	123	-0.620323	-2.48235	1e-10	2.82432e-09	1.92034e-09	1898	tags=46%, list=17%, signal=39%	CTLA4/EIF2B5/SLC39A6/KHDRBS1/RELA/MALT1/HLA-A/BTN2A1/CD28/PLCG2/LCP2/CD160/BTN2A2/PLCG1/CARD11/CSK/EIF2B3/CD300A/GATA3/SH2D1A/DGKZ/BTNL8/ZAP70/LIPA/HLA-DQB1/PDE4B/PHPT1/LIME1/TESPA1/PRKD2/UBASH3A/CD8B/CBLB/RFTN1/BTN3A1/GBP1/CD3E/RPS3/ADA/TRAT1/TXK/BTN3A3/CD247/CD81/SKAP1/THEMIS/HLA-DPB1/BTN3A2/FYN/CD8A/HLA-DRB1/LCK/ITK/CD3D/CD3G/CCR7/TRBC1	C1
GO:0002757	immune response-activating signaling pathway	397	-0.460789	-2.11378	1e-10	2.82432e-09	1.92034e-09	1937	tags=33%, list=17%, signal=28%	IRAK1/OTUD4/CTLA4/EIF2B5/SLC39A6/KHDRBS1/RELA/CD19/PCBP2/MALT1/HLA-A/BTN2A1/CREBBP/GCSAM/MYO1G/TRAF3/CD28/IGHA1/PLCG2/BLK/CMTM3/LCP2/SCIMP/CD160/BTN2A2/PRKCB/PHB1/SQSTM1/PLCG1/CARD11/CD47/LILRA2/BCL2/RIGI/CSK/DHX33/PHB2/TRAF3IP3/EIF2B3/TLR7/KLRC3/CD300A/GATA3/FOXP1/SH2D1A/OAS3/DGKZ/GBP2/TREX1/BTNL8/FCN1/ZAP70/TASL/AKT1/LIPA/NAGK/SLC15A4/IPO5/FCGR2B/PARP1/BLNK/CD36/HLA-DQB1/ZDHHC18/OAS1/RNF125/PDE…	C1
GO:0042110	T cell activation	437	-0.457627	-2.10995	1e-10	2.82432e-09	1.92034e-09	1529	tags=29%, list=14%, signal=26%	SMARCA4/MEN1/BMI1/CD160/BTN2A2/HLA-DOA/PREX1/RELB/TIGIT/LAG3/CARD11/CD47/CDK6/HSPH1/CD84/MIR21/HLA-DOB/PHF10/CD4/ITPKB/SOX4/BCL2/CSK/DDOST/PRKCZ/ITGAL/LFNG/IL6R/HLA-E/ZEB1/CD300A/TYK2/ARID1B/ACTL6A/GATA3/FOXP1/IKZF3/HLA-DRB4/TREX1/TNFRSF1B/ZAP70/CCR2/KMT2A/AKT1/TNFSF14/LIPA/FCGR2B/TNFRSF9/HLA-DQB1/CRTAM/CD46/JAK1/IRF4/HLA-DRB5/CD86/HSPD1/CLEC7A/IRF1/SLC46A2/TESPA1/IL1B/SIRPG/KLRC1/LAX1/SMAD3/SPN/…	C1
GO:0050870	positive regulation of T cell activation	200	-0.504273	-2.12478	3.65965e-10	9.68185e-09	6.58298e-09	1529	tags=32%, list=14%, signal=28%	SMARCA4/BMI1/CD160/BTN2A2/HLA-DOA/CARD11/CD47/HSPH1/MIR21/HLA-DOB/PHF10/CD4/ITPKB/SOX4/CSK/PRKCZ/HLA-E/TYK2/ARID1B/ACTL6A/GATA3/HLA-DRB4/ZAP70/CCR2/AKT1/TNFSF14/HLA-DQB1/CD46/HLA-DRB5/CD86/HSPD1/TESPA1/IL1B/SIRPG/SPN/CD1D/DPP4/CD3E/PRKCQ/RPS3/ADA/LEF1/CD6/HLA-DQA1/RASGRP1/HLA-DMB/CD81/CCL5/RUNX3/CD5/HLA-DPB1/CD74/HLA-DRA/FYN/CD27/KLRK1/HLA-DMA/HLA-DPA1/HLA-DRB1/IL23A/LCK/CCR7/IL7R	C1
GO:0001906	cell killing	148	-0.491809	-2.01415	2.05951e-07	3.74294e-06	2.54493e-06	1085	tags=28%, list=10%, signal=25%	SERPINB9/HLA-E/KLRC3/SH2D1A/GSDMB/GBP2/RPL30/TAP2/FCGR2B/HLA-F/CAMP/CRTAM/LYZ/CLEC7A/KLRC1/CD1D/FCGR3B/NINJ1/KLRD1/SLAMF6/GBP1/RPS19/GBP7/FCGR3A/RASGRP1/GBP5/TREM1/PRF1/GZMM/HLA-DRA/KLRB1/KLRK1/GZMB/GNLY/GZMA/HLA-DRB1/IL23A/CX3CR1/IL7R/CD2/GZMH	C1
GO:0035710	CD4-positive, alpha-beta T cell activation	97	-0.448329	-1.71727	0.00048519	0.00336185	0.00228582	1528	tags=31%, list=14%, signal=27%	MEN1/CD160/RELB/CARD11/MIR21/PRKCZ/IL6R/GATA3/FOXP1/KMT2A/JAK1/IRF4/CD86/SPN/LY9/CBLB/SLAMF6/CD3E/PRKCQ/LEF1/TBX21/STAT4/CD81/RUNX3/GPR183/PTGER4/HLA-DRA/RORA/HLA-DRB1/IL23A	C1
GO:0002757	immune response-activating signaling pathway	397	0.410147	1.67451	1.30196e-06	2.19443e-05	1.40143e-05	1911	tags=31%, list=17%, signal=27%	PRKDC/CD36/ZDHHC18/SLC15A4/NLRP1/BTNL8/LILRA2/TRBC1/CLEC7A/CD14/NINJ1/OASL/TASL/FCGR2B/BTN3A2/HLA-DRB1/CTSS/CREBBP/SLC46A2/PRKD2/PAK1/PELI1/NFAM1/LIPA/FYN/OAS1/RC3H1/NLRP3/GBP2/LY96/TLR5/SLC15A3/TLR2/LILRB4/NOP53/BTNL3/EP300/IRF1/PTPRJ/HLA-DPB1/AKT1/SEC14L1/RNF135/SCIMP/BTN2A1/MEF2C/CD300A/TREX1/BTN3A1/RIGI/NLRX1/C5AR1/FCN1/TLR10/GBP5/F2RL1/AIM2/PLCG2/TLR6/ELF1/EIF2AK2/CCR7/LPXN/MEFV/PRAM1/PDE4B/…	C2
GO:0001906	cell killing	148	0.492864	1.81831	1.41109e-05	0.000165653	0.000105791	1155	tags=27%, list=10%, signal=25%	DEFA4/TREM1/CTSG/FCGR3B/CX3CR1/CD1D/ELANE/CAMP/GBP7/CLEC7A/NINJ1/GZMH/FCGR3A/FCGR2B/HLA-DRA/HLA-DRB1/LYZ/IL7R/AZU1/CD2/GNLY/GBP2/KLRB1/GZMB/HLA-E/STAT5B/GBP5/F2RL1/PRF1/GZMA/FCGR2A/LYST/TYROBP/HLA-F/IL23A/LILRB1/TAP2/CRK/HLA-B/RNF19B	C2
GO:0042110	T cell activation	437	0.366719	1.50646	0.000274793	0.00192079	0.00122668	1506	tags=26%, list=13%, signal=23%	PRKDC/CTSG/FGL2/CD1D/RUNX2/TNFSF14/ZFP36L2/SLC11A1/TRBC1/CLEC7A/IL6R/HLA-DMA/CCR2/CD46/PREX1/SOX4/FCGR2B/HLA-DRA/HLA-DRB1/PTGER4/ADAM17/MAFB/PRKCZ/SLC46A2/SMARCD3/IL1B/CD86/IL7R/HLA-DPA1/CD2/PELI1/FOXO3/SIRPB1/LIPA/FYN/CD74/ZMIZ1/RC3H1/NLRP3/VSIR/MIR21/TNFRSF9/CXADR/LILRB4/IRF1/TNFRSF1B/RPL22/HLA-DPB1/CASP8/RIPOR2/AKT1/AIF1/JAK1/LILRB2/HLA-E/CD300A/PPP3CA/TREX1/BTN3A1/STAT5B/STAT6/BCL6/F2RL1/TYK2…	C2
GO:0050870	positive regulation of T cell activation	200	0.376711	1.44129	0.00342062	0.0154742	0.00988231	2244	tags=34%, list=20%, signal=28%	CD1D/TNFSF14/HLA-DMA/CCR2/CD46/SOX4/HLA-DRA/HLA-DRB1/PRKCZ/SMARCD3/IL1B/CD86/IL7R/HLA-DPA1/FOXO3/SIRPB1/FYN/CD74/ZMIZ1/NLRP3/VSIR/MIR21/LILRB4/HLA-DPB1/AKT1/AIF1/LILRB2/HLA-E/PPP3CA/STAT5B/BCL6/TYK2/ADAM8/HLA-DMB/CCR7/CSK/DOCK8/LYN/ARID1B/IL23A/LILRB1/NOD2/RUNX3/ARID1A/ZBTB16/HLA-DRB4/PYCARD/PDPK1/ITPKB/RARA/BTN2A2/PTPRC/SPN/HLA-A/SMARCC1/RPS3/PTPN6/BRD4/IL4R/CD27/NFKBIZ/CR1/BRD2/AGER/IL15/CCL5/V…	C2
GO:0050852	T cell receptor signaling pathway	123	0.377005	1.3536	0.0491803	0.125503	0.0801499	1862	tags=33%, list=17%, signal=28%	BTNL8/TRBC1/BTN3A2/HLA-DRB1/PRKD2/LIPA/FYN/RC3H1/LILRB4/BTNL3/PTPRJ/HLA-DPB1/BTN2A1/CD300A/BTN3A1/PLCG2/ELF1/CCR7/PRAM1/PDE4B/CSK/FOSL2/BTN3A3/PIK3CD/PHPT1/PSEN1/LAPTM5/INPP5D/MAPK1/THEMIS2/SLC39A6/DGKZ/LCP2/BTN2A2/PTPRC/SPPL3/HLA-A/RFTN1/CRKL/RPS3/PTPN6	C2
GO:0035710	CD4-positive, alpha-beta T cell activation	97	0.295737	1.01558	0.409583	0.53974	0.344694	2149	tags=32%, list=19%, signal=26%	IL6R/HLA-DRA/HLA-DRB1/PTGER4/PRKCZ/CD86/RC3H1/NLRP3/VSIR/MIR21/JAK1/STAT6/BCL6/TCIRG1/IL23A/RELB/ASCL2/RUNX3/MYB/STAT3/ATP7A/FOXP1/RARA/SPN/BRD4/SEMA4A/IL4R/NFKBIZ/GPR183/BRD2/AGER	C2
GO:0050852	T cell receptor signaling pathway	123	0.644255	2.57858	1e-10	2.74211e-09	1.8144e-09	852	tags=32%, list=8%, signal=30%	TRBC1/CD3G/CCR7/ITK/CD3D/LCK/CD8A/THEMIS/HLA-DRB1/SKAP1/FYN/CD81/CD247/TRAT1/HLA-DPB1/BTN3A2/CD8B/TXK/BTN3A3/CD3E/CBLB/UBASH3A/ADA/TESPA1/GBP1/RPS3/LIME1/RFTN1/HLA-DQB1/BTN3A1/SH2D1A/ZAP70/GATA3/PHPT1/PDE4B/PLCG1/CARD11/PRKD2/CD160	C3
GO:0002757	immune response-activating signaling pathway	397	0.464682	2.11819	1e-10	2.74211e-09	1.8144e-09	1454	tags=27%, list=13%, signal=24%	TRBC1/CD3G/CCR7/ITK/CD3D/LCK/KLRK1/NFATC2/CD8A/THEMIS/HLA-DRB1/NOP53/SKAP1/FCRL3/FYN/MS4A1/NLRC3/CD81/CD247/FCMR/TRAT1/HLA-DPB1/PRKCH/BIRC3/LPXN/BTN3A2/CD8B/TXK/PLEKHA1/BTN3A3/CD3E/GBP5/CBLB/UBASH3A/ADA/SLC39A10/TESPA1/GBP1/RPS3/KLRD1/HSPA8/IFIH1/IGHM/LIME1/RFTN1/MEF2C/C1QBP/NLRP1/LAX1/HLA-DQB1/BLNK/HSPD1/OASL/RNF125/IRF4/KLRC1/BTN3A1/PARP1/SH2D1A/ZAP70/GATA3/PHPT1/IPO5/TRAF3IP3/OAS3/PHB2/BANK1/P…	C3
GO:0042110	T cell activation	437	0.459805	2.1147	1e-10	2.74211e-09	1.8144e-09	1132	tags=22%, list=10%, signal=21%	TRBC1/BCL11B/CD2/IL7R/CD3G/CCR7/ITK/CD3D/LCK/GPR18/IL23A/KLRK1/CD27/CD8A/RORA/THEMIS/HLA-DPA1/HLA-DRB1/CD5/HLA-DMA/STAT4/FYN/NLRC3/CD81/CD247/SH2D2A/GPR183/CD74/CD6/HLA-DPB1/SIT1/HLA-DQA1/RPL22/CCL5/TCF7/HLA-DRA/RUNX3/CD8B/LEF1/RASGRP1/PRKCQ/TBX21/LY9/EOMES/CD3E/PTGER4/MAD1L1/DPP4/SLAMF6/CBLB/HLA-DMB/ADA/TESPA1/NFATC3/ZFP36L2/RPS3/CLC/FGL2/SIRPG/SMAD3/CRTAM/RUNX2/LAX1/HLA-DQB1/HLA-DRB5/HSPD1/SPN/…	C3
GO:0050870	positive regulation of T cell activation	200	0.506155	2.14695	1.32146e-10	3.53066e-09	2.33618e-09	1126	tags=25%, list=10%, signal=23%	IL7R/CCR7/LCK/IL23A/KLRK1/CD27/HLA-DPA1/HLA-DRB1/CD5/HLA-DMA/FYN/CD81/CD74/CD6/HLA-DPB1/HLA-DQA1/CCL5/HLA-DRA/RUNX3/LEF1/RASGRP1/PRKCQ/CD3E/DPP4/HLA-DMB/ADA/TESPA1/RPS3/SIRPG/HLA-DQB1/HLA-DRB5/HSPD1/SPN/RHOH/ZAP70/HSPH1/GATA3/CD47/HLA-DOA/ACTL6A/HLA-DOB/CARD11/CD160/BMI1/CD28/SMARCE1/HLA-DRB4/PHF10/IL1B/SMARCA4	C3
GO:0035710	CD4-positive, alpha-beta T cell activation	97	0.497274	1.92623	8.81929e-06	0.000113453	7.507e-05	1277	tags=29%, list=11%, signal=26%	IL23A/RORA/HLA-DRB1/STAT4/CD81/GPR183/HLA-DRA/RUNX3/LEF1/PRKCQ/TBX21/LY9/CD3E/PTGER4/SLAMF6/CBLB/SPN/IRF4/KMT2A/GATA3/CARD11/CD160/JAK1/CD28/FOXP1/MEN1/CD86/MALT1	C3
GO:0001906	cell killing	148	0.446681	1.83152	2.70708e-05	0.000296136	0.000195948	916	tags=22%, list=8%, signal=21%	GZMH/CD2/IL7R/IL23A/CX3CR1/KLRK1/GZMA/GZMM/HLA-DRB1/GZMB/GNLY/KLRB1/PRF1/HLA-DRA/RASGRP1/GBP5/SLAMF6/RPS19/GBP1/KLRD1/CRTAM/GSDMB/KLRC1/FCGR3A/SH2D1A/RPL30/GBP7/LAG3/SERPINB9/HLA-F/CD160/KLRC3/TAP2	C3
